# Supplementary material for: Prior Methamphetamine Use Disorder History Does Not Impair Interoceptive Processing of Soft Touch in HIV Infection
Source: Viruses. 2021 Dec 10;13(12):2476. doi: 10.3390/v13122476 (PMC8705776; doi:10.3390/v13122476)
Supplement: Supplementary file 1 [file viruses-13-02476-s001.zip]

Archive with 1 entries (1 files):
- viruses-1484741-supplementary.pdf
